# Supplementary material for: Effects of Rho-Associated Kinase (Rock) Inhibitors (Alternative to Y-27632) on Primary Human Corneal Endothelial Cells
Source: Cells. 2023 May 3;12(9):1307. doi: 10.3390/cells12091307 (PMC10177577; doi:10.3390/cells12091307)
Supplement: Supplementary file 1 [file cells-12-01307-s001.zip]

Archive with 1 entries (1 files):
- cells-2169359-supplementary.pdf
